# Supplementary material for: Artificial intelligence in global health: An unfair future for health in Sub-Saharan Africa?
Source: Health Aff Sch. 2025 Feb 5;3(2):qxaf023. doi: 10.1093/haschl/qxaf023 (PMC11823112; doi:10.1093/haschl/qxaf023)
Supplement: qxaf023_Supplementary_Data [file qxaf023_supplementary_data.zip]

Archive with 2 entries (2 files):
- coi_disclosure.docx
- Disclousure Form.docx
